# Supplementary material for: Whole-genome resequencing of wild and cultivated cannabis reveals the genetic structure and adaptive selection of important traits
Source: BMC Plant Biol. 2022 Jul 27;22:371. doi: 10.1186/s12870-022-03744-0 (PMC9327241; doi:10.1186/s12870-022-03744-0)
Supplement: Supplementary file 1 — Additional file 1: Table S1. Morphological and agronomic characteristics of 21 cannabis accessions in Kunming. [file 12870_2022_3744_MOESM1_ESM.xls]

## Sheet: Table S1
Table S1 Morphological and agronomic characteristics of 21 cannabis accessions in Kunming
Sample ID	Germination rate of seeds at room temperature (%)	Germination rate of seeds under 4°C and wet sand treatments (%)	Flowering time (d)	Seed maturity (d)	Plant height (cm)	Stem diameter (cm)	Height of the first branch (cm)	Number of branches (>15cm)	Petiole length (cm)	Compound leaf width (cm)	Leaflet width (cm)	CBD (% dry weight)	THC (% dry weight)
W1	1	73	55	104	178.38	0.87	29.63	14.5	7.18	15.475	2.38	0.01	0.36
W2	0	79	53	95	121.17	0.75	6.2	13.5	8.26	13.78	2.32	0.31	0.28
W3	0	42	30	65	77.33	0.425	10.78	3	3.775	8.325	1.825	0.01	0.73
W4	0	36	30	62	106	0.63	15.56	4.2	7.42	13.16	2.28	0.61	0.03
W5	0	45	31	71	117.25	0.62	4	4.3	9.94	13.74	2.62	0.04	0.32
W6	0	43	31	68	94.83	0.5	11.7	5.6	6.86	10.225	1.6	0.1	0.15
W7	0	35	29	63	90.16	0.4	10.57	5.3	5.28	8.38	1.34	0.31	0.09
W8	2	86	35	76	156	1.23	6.83	8.6	9.62	18.56	2.64	0.23	0.38
W9	0	80	29	63	93.2	0.47	8.51	9.5	4.1	8.6	1.34	0.54	0.04
C1	84	-	48	97	81.62	0.68	81.62	0	10.06	18.72	3.46	0.35	0.21
C2	81	-	46	92	114.33	1.125	45.4	2	14.6667	23.2667	5.03333	0.06	0.16
C3	91	-	46	92	86.57	0.74	63.21	1.2	12.44	21.46	3.58	0.01	0.19
C4	96	-	48	92	73.57	0.75	73.57	0	9.54	15.35	2.6	0.01	0.18
C5	89	-	43	97	133.33	0.94	74	3.8	9.375	20.675	3.6	0.25	0.09
C6	88	-	45	92	74.71	0.69	48.67	0.5	8.575	16.725	2.925	0.01	0.19
C7	56	-	35	81	60	0.65	60	0	10.4	10.6667	2.5	0.03	0.57
C8	85	-	73	131	242.2	1.63	55.2	6.3	9.96	24.96	3.82	0.06	0.57
C9	91	-	84	176	266.6	1.95	32.3	16.6	16.2	28.3	3.45	0.05	0.32
C10	92	-	80	168	269.6	2	64.2	13.3	15.74	25.56	3.86	0.41	0.13
C11	89	-	98	189	311.5	2.1	66.4	18.6	16.4	27.1	3.4	0.03	1.22
C12	93	-	80	171	294	1.8	95.56	13.1	13.62	26.04	3.86	0.6	0.21
"-" indicates missing data.
