# Supplementary material for: Whole-genome resequencing of wild and cultivated cannabis reveals the genetic structure and adaptive selection of important traits
Source: BMC Plant Biol. 2022 Jul 27;22:371. doi: 10.1186/s12870-022-03744-0 (PMC9327241; doi:10.1186/s12870-022-03744-0)
Supplement: Supplementary file 3 — Additional file 3: Table S3. Distribution of SNPs across the whole genome of 52 cannabis accessions. [file 12870_2022_3744_MOESM3_ESM.xls]

## Sheet: Table S3
Table S3 Distribution of SNPs across the whole genome of 52 cannabis accessions
Population	Intergenica	ncRNAb	UTRc	Intronic	Splicing	Exonic
						Synonymous	Nonsynonymous	Stop alteringd
All	19523743	674	321958	1986833	3269	590707	525814	16269
a Includes "intergenic", "upstream", "downstream" and "upstream;downstream", according to ANNOVAR
b Includes "ncRNA_exonic", "ncRNA_intronic"and "ncRNA_splicing"
c Includes "UTR5", "UTR3" and "UTR5;UTR3"
d Includes "stopgain SNV" and "stoploss SNV"
