# Supplementary material for: Whole-genome resequencing of wild and cultivated cannabis reveals the genetic structure and adaptive selection of important traits
Source: BMC Plant Biol. 2022 Jul 27;22:371. doi: 10.1186/s12870-022-03744-0 (PMC9327241; doi:10.1186/s12870-022-03744-0)
Supplement: Supplementary file 4 — Additional file 4: Table S4. The nucleotide diversities of 52 samples. [file 12870_2022_3744_MOESM4_ESM.xls]

## Sheet: Sheet1
Table S4 The nucleotide diversities of 52 samples
Sample ID	Diversity	Location	Latitude
PK	0.00436962	USA	-
HL	0.00381984	USA	-
CD	0.004457	-	-
FN	0.00415725	Finland	61.98
US	0.00341027	Ukraine	50.08
C8	0.00407032	E_China_C	31.45
W8	0.00426801	E_China_W	36.41
IMA	0.00406897	N_China_W	43.18
ERM1	0.00375007	NE_China_C	45.51
ERM2	0.00380547	NE_China_C	45.51
ERM3	0.00368433	NE_China_C	45.51
ERM4	0.0039773	NE_China_C	45.51
NEB1	0.00401822	NE_China_C	43.37
NEB2	0.00421258	NE_China_C	43.37
NEB3	0.00447187	NE_China_C	43.37
NEB4	0.00412114	NE_China_C	43.37
NER1	0.00449023	NE_China_C	44.17
NER2	0.00464975	NE_China_C	44.17
NER3	0.00478122	NE_China_C	44.17
NER4	0.00458009	NE_China_C	44.17
C7	0.00455394	NE_China_C	45.06
W5	0.00371895	NE_China_W	41.5
W6	0.00449548	NE_China_W	42.68
W7	0.00437326	NE_China_W	45.06
W9	0.00343316	NE_China_W	50.16
C1	0.00432804	NW_China_C	36.5
C2	0.00439212	NW_China_C	39.42
C3	0.00442963	NW_China_C	42.15
C4	0.00424532	NW_China_C	38.28
C5	0.00426383	N_China_C	37.87
C6	0.00426427	N_China_C	37.43
XBL1	0.00370506	NW_China_W	44.92
XBL2	0.00381981	NW_China_W	44.92
XGL1	0.00417153	NW_China_W	43.49
XGL2	0.0041096	NW_China_W	43.49
XHC1	0.00392844	NW_China_W	44.25
XHC2	0.00398451	NW_China_W	44.25
XUM1	0.00410024	NW_China_W	43.77
XUM2	0.00390951	NW_China_W	43.77
W3	0.00441183	NW_China_W	43.92
W4	0.00430642	NW_China_W	43.48
QHI	0.00398012	NW_China_W	36.86
C9	0.00372434	SW_China_C	24.15
C12	0.00394442	SW_China_C	26.11
C10	0.00407588	SW_China_C	26.66
C11	0.00351316	SW_China_C	24.24
W1	0.0039391	SW_China_W	27.7
JL	0.00425288	SW_China_W	28.47-29.10
W2	0.00403225	SW_China_W	29.59
GXI	0.0038749	SW_China_W	23.6
SCN	0.00376644	SW_China_W	31.35
YNN	0.00406109	SW_China_W	24.21
