# Supplementary material for: Whole-genome resequencing of wild and cultivated cannabis reveals the genetic structure and adaptive selection of important traits
Source: BMC Plant Biol. 2022 Jul 27;22:371. doi: 10.1186/s12870-022-03744-0 (PMC9327241; doi:10.1186/s12870-022-03744-0)
Supplement: Supplementary file 5 — Additional file 5: Table S5. Positive selection genes identified by Fst and Δπ in cultivated cannabis accessions (Group 1 and Group 2) by comparison of cultivated cannabis and wild cannabis accessions (Group 3 and Group 4). [file 12870_2022_3744_MOESM5_ESM.xls]

## Sheet: Sheet1
Table S5 Positive selection genes identified by Fst and Δπ in cultivated cannabis accessions (Group 1 and Group 2) by comparison of cultivated cannabis and wild cannabis accessions (Group 3 and Group 4)
Gene symbol	Chromosome	Genomic nucleotide accession version	Start position	End position	Orientation	Description	UniProtKB ID	Gene name	Function
LOC115695004	6	NC_044377.1	15279648	15286859	minus	uncharacterized LOC115695004
LOC115695193	6	NC_044377.1	41909742	41941313	minus	embryogenesis-associated protein EMB8-like	Q40863	EMB8
LOC115695194	6	NC_044377.1	41957752	41979728	minus	dihydrolipoyllysine-residue acetyltransferase component 5 of pyruvate dehydrogenase complex, chloroplastic-like	Q9C8P0	EMB3003	The pyruvate dehydrogenase complex catalyzes the overall conversion of pyruvate to acetyl-CoA and CO2. It contains multiple copies of three enzymatic components: pyruvate dehydrogenase (E1), dihydrolipoamide acetyltransferase (E2) and lipoamide dehydrogenase (E3).
LOC115695195	6	NC_044377.1	41982038	41989116	plus	tetratricopeptide repeat domain-containing protein PYG7, chloroplastic-like	B9DHG0	PYG7	Nuclear genome-encoded factor required for the accumulation of photosystem I (PSI). Functions as PSI biogenesis factor (PubMed:16679416, PubMed:28522455). Cooperates with PSA3 to promote the stable assembly of PSI in the thylakoid membrane. May target primarily the PsaC subunit (PubMed:28522455).
LOC115695196	6	NC_044377.1	41995953	41996441	minus	uncharacterized LOC115695196
LOC115695197	6	NC_044377.1	42084737	42089358	minus	FHA domain-containing protein PS1-like	B7SY83	PS1	Required for normal spindle orientation at male meiosis II and normal formation of tetrad of microspores. Not involved in female meiosis.
LOC115695301	X	NC_044370.1	91961170	91962164	minus	uncharacterized LOC115695301
LOC115695309	X	NC_044370.1	91966092	91981906	minus	la protein 1	Q93ZV7	LA1	Binds to the 3' poly(U) terminus of nascent RNA polymerase III transcripts, protecting them from exonuclease digestion and facilitating their folding and maturation.
LOC115696218	7	NC_044378.1	32488488	32496201	plus	tetratricopeptide repeat domain-containing protein PYG7, chloroplastic-like	B9DHG0	PYG7	Nuclear genome-encoded factor required for the accumulation of photosystem I (PSI). Functions as PSI biogenesis factor (PubMed:16679416, PubMed:28522455). Cooperates with PSA3 to promote the stable assembly of PSI in the thylakoid membrane. May target primarily the PsaC subunit (PubMed:28522455).
LOC115696486	X	NC_044370.1	87473304	87484719	plus	pre-mRNA-processing protein 40A	B6EUA9	PRP40A	Binds the phosphorylated C-terminal domain (CTD) of the largest subunit of RNA polymerase II and functions as a scaffold for RNA processing machineries (Probable). May be involved in pre-mRNA splicing (Probable).
LOC115696501	7	NC_044378.1	32385971	32386651	minus	zinc finger BED domain-containing protein RICESLEEPER 4-like	Q0JMB2	Os01g0518400	Transposase-like protein that is essential for plant growth and development. May regulate global gene expression by recruiting other cellular factors.
LOC115696502	7	NC_044378.1	32418951	32443719	minus	uncharacterized LOC115696502
LOC115696503	7	NC_044378.1	32503880	32504833	minus	uncharacterized LOC115696503
LOC115696505	7	NC_044378.1	32602689	32607322	minus	FHA domain-containing protein PS1-like	B7SY83	PS1	Required for normal spindle orientation during male meiosis II and normal formation of tetrad of microspores. Not involved in female meiosis.
LOC115696573	X	NC_044370.1	87549575	87556506	minus	kinesin-like protein KIN-7N	Q9S7P3	KIN7N
LOC115696965	7	NC_044378.1	32398585	32399066	minus	uncharacterized LOC115696965
LOC115697162	X	NC_044370.1	88738594	88751841	minus	glutamic acid-rich protein
LOC115697194	7	NC_044378.1	32599895	32602624	plus	protein SENSITIVE TO PROTON RHIZOTOXICITY 1	Q9C8N5	STOP1	Probable transcription factor. Together with STOP2, plays a critical role in tolerance to major stress factors in acid soils such as proton H+ and aluminum ion Al3+. Required for the expression of genes in response to acidic stress (e.g., ALMT1 and MATE), and Al-activated citrate exudation.
LOC115697356	X	NC_044370.1	89562637	89566261	plus	uncharacterized LOC115697356
LOC115697363	X	NC_044370.1	89661837	89669662	plus	mechanosensitive ion channel protein 10	Q9LYG9	MSL10	Mechanosensitive channel that opens in response to stretch forces in the membrane lipid bilayer.
LOC115697372	X	NC_044370.1	89681491	89718024	minus	protein DDB_G0276689
LOC115697395	X	NC_044370.1	89744486	89754405	minus	DDB1- and CUL4-associated factor homolog 1	Q9M086	DCAF1	A component of the CUL4-RBX1-DDB1-DCAF1 E3 ubiquitin-protein ligase complex, DCAF1 may function as the substrate recognition module within this complex. Appears to be required for plant embryogenesis and to affect several other developmental processes, including leaf, shoot, and flower development.
LOC115697403	X	NC_044370.1	89806154	89808888	minus	glucan endo-1,3-beta-glucosidase 5	Q9M088	At4g31140
LOC115697408	X	NC_044370.1	89802844	89806425	plus	endonuclease V
LOC115697575	X	NC_044370.1	90566057	90601194	minus	MADS-box transcription factor 27	Q6EP49	MADS27	Probable transcription factor.
LOC115697707	X	NC_044370.1	91118459	91123782	plus	GATA transcription factor 24	Q8GXL7	GATA24	Transcriptional activator that specifically binds 5'-GATA-3' or 5'-GAT-3' motifs within gene promoters.
LOC115697744	X	NC_044370.1	91155205	91166270	minus	serine/threonine-protein kinase CTR1	Q05609	CTR1	Acts as a negative regulator in the ethylene response pathway (PubMed:8431946). Phosphorylates the cytosolic C-terminal domain of EIN2, preventing the signaling in the absence of ethylene (PubMed:23132950). Interacts with C24:1-ceramide upon hypoxic conditions (e.g. submergences) to in turn regulate EIN2 endoplasmic reticulum (ER)-to-nucleus translocation and EIN3 stabilization (PubMed:25822663).
LOC115697833	X	NC_044370.1	91735356	91741229	plus	TOM1-like protein 9	Q8L860	TOL9	Might contribute to the loading of the ESCRT machinery.
LOC115697843	X	NC_044370.1	91781694	91783180	plus	CEN-like protein 1	Q9XH44	CET1	May form complexes with phosphorylated ligands by interfering with kinases and their effectors.
LOC115697906	7	NC_044378.1	32448170	32450770	minus	uncharacterized LOC115697906
LOC115697908	X	NC_044370.1	91953085	91959823	minus	transcription factor MYB3R-1	Q9S7G7	MYB3R1	Transcription factor that binds 5'-AACGG-3' motifs in gene promoters (PubMed:21862669). Transcription activator involved in the regulation of cytokinesis, probably via the activation of several G2/M phase-specific genes transcription (e.g. KNOLLE) (PubMed:17287251, PubMed:21862669). Transcription repressor that regulates organ growth. Binds to the promoters of G2/M-specific genes and to E2F targe…
LOC115698823	8	NC_044379.1	25560138	25561553	plus	formin-like protein 17	Q9LH02	FH17
LOC115698922	8	NC_044379.1	51117511	51118580	plus	signaling peptide TAXIMIN 2	Q1G309	TAX2	Signaling peptide involved in the regulation of lateral organs separation.
LOC115699022	8	NC_044379.1	51127256	51138268	minus	homeobox-DDT domain protein RLT2	Q9FFH1	RLT2	Transcriptional regulator required for the maintenance of the plant vegetative phase. In association with CHR11 or CHR17 may prevent the early activation of the vegetative-to-reproductive transition by regulating key genes that contribute to flower timing, such as FT, SEP1, SEP3, AGL8/FUL, SOC1 and FLC (PubMed:22694359). Involved in the transcriptional regulation of seed-specific gene expression …
LOC115699023	8	NC_044379.1	51125013	51127154	plus	dnaJ homolog subfamily B member 1
LOC115699032	8	NC_044379.1	50908594	50920814	plus	uncharacterized LOC115699032
LOC115699118	8	NC_044379.1	50748421	50753354	minus	protein TPX2	F4I2H7	TPX2	Regulates prospindle assembly during late prophase and at the onset of mitosis, before nuclear envelope breakdown (NEB). Is exported from the nucleus shortly before NEB and organized into two polar crescents. After NEB, is progressively associated with the forming spindle. Probably mediates AUR1 activation and localization to spindle microtubules. Has a microtubule binding capability and is able …
LOC115699119	8	NC_044379.1	50743830	50748272	plus	putative E3 ubiquitin-protein ligase RING1a	Q9FKW0	RING1A	Putative E3 ubiquitin-protein ligase that mediates monoubiquitination of 'Lys-119' of histone H2A (H2AK119ub), thereby playing a central role in histone code and gene regulation.（By similarity） As part of the PRC1-like complex, repress class I KNOX gene expression. PcG PRC1 complex maintains the transcriptionally repressive state of many genes, including Hox genes, throughout development. PcG PRC…
LOC115699415	8	NC_044379.1	50924075	50931762	plus	tyrosine aminotransferase	Q9LVY1	TAT	Transaminase involved in tyrosine breakdown. Converts tyrosine to p-hydroxyphenylpyruvate. Can catalyze the reverse reaction, using L-glutamate in vitro. Can convert phenylalanine to phenylpyruvate and catalyze the reverse reaction in vitro.
LOC115699416	8	NC_044379.1	50932318	50946360	minus	tyrosine aminotransferase	Q9LVY1	TAT	Transaminase involved in tyrosine breakdown. Converts tyrosine to p-hydroxyphenylpyruvate. Can catalyze the reverse reaction, using L-glutamate in vitro. Can convert phenylalanine to phenylpyruvate and catalyze the reverse reaction in vitro.
LOC115699474	8	NC_044379.1	50902163	50903222	minus	ethylene-responsive transcription factor 4	O80340	ERF4	Acts as a transcriptional repressor. Binds to the GCC-box pathogenesis-related promoter element. Involved in the regulation of gene expression by stress factors and by components of stress signal transduction pathways, and could also regulate other AtERFs.
LOC115699513	8	NC_044379.1	50792096	50795832	plus	probable protein phosphatase 2C 58	Q93YW5	At4g28400
LOC115699620	8	NC_044379.1	50812266	50814115	plus	zinc finger CCCH domain-containing protein 2	Q9ZWA1	TZF4	Probable transcription repressor that functions as negative regulator of phytochrome-mediated promotion of seed germination. Inhibits seed germination by regulating the expression of gibberellic acid (GA) and abscisic acid (ABA) metabolic genes. Does not regulate the expression of the DELLA genes RGA and RGA1. Activated by PIL5, a phytochrome-interacting basic helix-loop-helix transcription facto…
LOC115699662	8	NC_044379.1	50764057	50773677	minus	tRNA-specific adenosine deaminase TAD3	F4KH86	TAD3	Involved in RNA editing. Catalyzes the specific deamination of adenosine-34 in several cytosolic tRNA species. Generates inosine at the wobble position of the anticodon loop.
LOC115700073	8	NC_044379.1	38010493	38024860	plus	uncharacterized LOC115700073
LOC115700577	8	NC_044379.1	38044684	38051040	minus	choline/ethanolaminephosphotransferase 1	O82567	AAPT1	Catalyzes both phosphatidylcholine and phosphatidylethanolamine biosynthesis from CDP-choline and CDP-ethanolamine, respectively. Has a higher cholinephosphotransferase activity than ethanolaminephosphotransferase activity.
LOC115700826	8	NC_044379.1	50717859	50719844	plus	squamosa promoter-binding protein 1	Q38741	SBP1	Probable transcriptional factor. Binds to the promoter of the SQUAMOSA gene.
LOC115700911	8	NC_044379.1	50881634	50882104	plus	serine/arginine-rich splicing factor SR34B-like	F4JHI7	SR34B	Probably involved in intron recognition and spliceosome assembly.
LOC115701180	8	NC_044379.1	49255785	49259880	minus	solute carrier family 35 member G1
LOC115701185	8	NC_044379.1	25562251	25563128	minus	GATA zinc finger domain-containing protein 21-like
LOC115701368	8	NC_044379.1	50843363	50855262	minus	phospholipid-transporting ATPase 2	P98205	ALA2	Involved in transport of phospholipids. Contributes to transmembrane flipping of lipids. Requires an interaction with a protein of the ALIS family for activity. Specific for phosphatidylserine and has no activity with lysolipid, phosphatidylcholine or phosphatidylethanolamine.
LOC115701530	8	NC_044379.1	49247624	49252978	minus	nucleobase-ascorbate transporter 1	Q9SHZ3	NAT1
LOC115704000	1	NC_044371.1	34954616	34956815	plus	uncharacterized LOC115704000
LOC115705128	1	NC_044371.1	19985933	19992033	plus	two-component response regulator-like PRR37	Q0D3B6/ A2YQ93	PRR37	Probable transcription factor involved in the regulation of flowering time under long day (LD) conditions. Functions as repressor of flowering. Controls flowering time by negatively regulating the expression of HD3A (PubMed:23713079, PubMed:25378698). Acts downstream of the phytochrome B to repress the expression of EHD1, an activator of the flowering promoter genes HD3A and RFT1 (PubMed:25378698…
LOC115705129	1	NC_044371.1	19988482	19992665	minus	uncharacterized LOC115705129
LOC115705466	1	NC_044371.1	26087646	26094711	plus	golgin candidate 1	Q8S8N9	GC1	Golgi matrix protein playing a role in tethering of vesicles to Golgi membranes and in maintaining the overall structure of the Golgi apparatus.
LOC115705637	1	NC_044371.1	53157578	53167283	plus	probable RNA-dependent RNA polymerase 5	O82188	RDR5	Probably involved in the RNA silencing pathway and required for the generation of small interfering RNAs (siRNAs).
LOC115706128	1	NC_044371.1	34904808	34906725	plus	zinc finger CCCH domain-containing protein 20	O82199	At2g19810
LOC115706130	1	NC_044371.1	35040604	35042518	plus	transcription factor RAX1	Q9FG68	RAX1	Transcription activator of genes involved in the regulation of meristematic competence, such as CUC2. Positively regulates axillary meristems (AMs) formation and development, especially at early phases of vegetative growth, probably by specifying a stem cell niche for AM formation. Modulates the negative regulation mediated by gibberellic acid on the timing of developmental phase transitions.
LOC115706377	1	NC_044371.1	83514970	83521795	minus	homeobox-leucine zipper protein HAT22	P46604	HAT22	Probable transcription factor.
LOC115707453	1	NC_044371.1	93459978	93476370	minus	cysteine-rich receptor-like protein kinase 26	Q9T0J1	CRK26
LOC115711637	X	NC_044370.1	49127303	49131998	plus	pyrophosphate--fructose 6-phosphate 1-phosphotransferase subunit alpha
LOC115711649	X	NC_044370.1	49207936	49210638	minus	protein PIN-LIKES 3	Q9C9K5	PILS3	Involved in cellular auxin homeostasis by regulating auxin metabolism. Regulates intracellular auxin accumulation at the endoplasmic reticulum and thus auxin availability for nuclear auxin signaling.
LOC115711665	X	NC_044370.1	49206021	49207945	plus	cyclin-dependent kinase B2-1	Q0J4I1	CDKB2-1	Forms a complex with CYCB2-1 or CYCB2-2 that activates CDK kinase in tobacco BY2 cells during G2/M (mitosis) phases. May be involved in the regulation of the cell cycle at the G2/M transition.
LOC115711676	X	NC_044370.1	49212108	49217496	minus	DEAD-box ATP-dependent RNA helicase 42	Q8H0U8	RH42	Helicase required for pre-mRNA splicing, cold-responsive gene regulation and cold tolerance.
LOC115711694	X	NC_044370.1	49226761	49232490	plus	AT-rich interactive domain-containing protein 5	Q0WNR6	ARID5
LOC115711738	X	NC_044370.1	49411558	49415745	plus	RNA-binding protein 24-B
LOC115711764	X	NC_044370.1	49415961	49418536	minus	psbP domain-containing protein 3, chloroplastic	Q9S720	PPD3
LOC115711806	X	NC_044370.1	49500336	49503881	minus	short-chain dehydrogenase/reductase family 42E member 1
LOC115711942	X	NC_044370.1	50779659	50784109	minus	probably inactive leucine-rich repeat receptor-like protein kinase At2g25790
LOC115711959	4	NC_044373.1	85942198	85945606	minus	protein ANTHESIS POMOTING FACTOR 1	Q9LYK6	APRF1	Component of a chromatin regulatory complex involved in regulating chromatin structure in the nucleus. Promotes flowering under long days (LD) via the regulation of bolting (PubMed:27968983).
LOC115711960	4	NC_044373.1	85938444	85940044	plus	protein WUSCHEL	Q9SB92	WUS	Transcription factor that plays a central role during early embryogenesis, oogenesis and flowering, probably by regulating expression of specific genes. Required to specify stem cell identity in meristems, such as shoot apical meristem (SAM). May induce shoot stem cells activity in order to maintain the stem cell identity. Involved in the developmental root meristem. In shoot apices, it is suffic…
LOC115711967	4	NC_044373.1	82981377	82982028	minus	uncharacterized LOC115711967
LOC115712007	4	NC_044373.1	85917316	85918093	minus	uncharacterized LOC115712007
LOC115712024	4	NC_044373.1	70864268	70866468	plus	transcription factor RAX2	Q9SJL7	RAX2	Transcription activator. Positively regulates axillary meristems (AMs) formation and development, especially during inflorescence.
LOC115712089	4	NC_044373.1	78833758	78839623	minus	U-box domain-containing protein 4	O22193	PUB4	Functions as an E3 ubiquitin ligase.
LOC115712150	4	NC_044373.1	85025361	85028916	plus	folate transporter 1, chloroplastic	Q7XA87	FOLT1	Mediates folate import into chloroplast.
LOC115712165	4	NC_044373.1	82395800	82397285	minus	probable esterase PIR7A	Q0JG98	PIR7A
LOC115712186	4	NC_044373.1	81789267	81793489	minus	CDPK-related kinase 5	Q9SCS2	CRK5	May play a role in signal transduction pathways that involve calcium as a second messenger.
LOC115712212	4	NC_044373.1	70507006	70510415	minus	uncharacterized protein DDB_G0290685
LOC115712218	4	NC_044373.1	70487923	70502147	plus	replication protein A 70 kDa DNA-binding subunit D	Q9FME0	RPA1D	Component of the replication protein A complex (RPA) required for DNA recombination, repair and replication. The activity of RPA is mediated by single-stranded DNA binding and protein interactions. Probably involved in repair of double-strand DNA breaks (DSBs) induced by genotoxic stresses.
LOC115712220	4	NC_044373.1	70510577	70512596	plus	cysteine desulfurase, mitochondrial	O49543	NIFS1	Catalyzes the removal of elemental sulfur from cysteine to produce alanine. Supplies the inorganic sulfur for iron-sulfur (Fe-S) clusters.
LOC115712239	4	NC_044373.1	70502781	70505064	plus	cytochrome c oxidase subunit 6a, mitochondrial	Q9T070	COX6A	This protein is one of the nuclear-coded polypeptide chains of cytochrome c oxidase, the terminal oxidase in mitochondrial electron transport.
LOC115712416	4	NC_044373.1	85092629	85094567	minus	ribosomal RNA small subunit methyltransferase, mitochondrial	Q9FK02	DIM1B	N6-adenine methyltransferase which modifies the AA dinucleotide at the plant mitochondrial 18S rRNA nucleotides A1914 and A1915. Not active as mitochondrial transcription factor.
LOC115712448	4	NC_044373.1	82043444	82047300	plus	LOB domain-containing protein 36-like	Q9FKZ3	LBD36	Controls the proximal-distal patterning in petals and the adaxial-abaxial determination of leaves. Involved in the repression of the homeobox gene BP.
LOC115712450	4	NC_044373.1	85276922	85282747	minus	uncharacterized LOC115712450
LOC115712511	4	NC_044373.1	85765613	85771402	minus	nucleolin
LOC115712626	4	NC_044373.1	85960769	85982685	plus	transformation/transcription domain-associated protein
LOC115712646	X	NC_044370.1	56715359	56722587	plus	nuclear poly(A) polymerase 4	Q8VYW1	PAPS4	Essential protein (PubMed:19956626). Polymerase that creates the 3'-poly(A) tail of mRNA's (PubMed:15297145). Also required for the endoribonucleolytic cleavage reaction at some polyadenylation sites. May acquire specificity through interaction with a cleavage and polyadenylation specificity factor (CPSF) at its C-terminus (By similarity).
LOC115712659	X	NC_044370.1	56903164	56908791	minus	uncharacterized LOC115712659
LOC115712672	4	NC_044373.1	85551419	85553697	minus	protein FMP32, mitochondrial-like
LOC115712673	4	NC_044373.1	85555497	85562160	minus	transmembrane and coiled-coil domain-containing protein 4
LOC115712694	X	NC_044370.1	56911649	56917261	minus	potassium channel KAT3	P92960	KAT3	Probable modulatory (alpha) subunit of inward-rectifying potassium channels. Could mediate potassium uptake from the soil solution by plant roots in association with AKT1.
LOC115712703	X	NC_044370.1	56910347	56914357	plus	uncharacterized LOC115712703
LOC115712715	4	NC_044373.1	81528488	81534389	plus	uncharacterized LOC115712715
LOC115712782	4	NC_044373.1	83164664	83175156	plus	histone-lysine N-methyltransferase SUVR5	O64827	SUVR5	Histone methyltransferase that functions together with its binding partner LDL1/SWP1 as one of the regulators of flower timing in Arabidopsis (PubMed:17224141). Mediates H3K9me2 deposition and regulates gene expression in a DNA methylation-independent manner. Binds DNA through its zinc fingers and represses the expression of a subset of stimulus response genes. May represent a novel mechanism for…
LOC115712791	4	NC_044373.1	82991445	82994846	plus	BTB/POZ domain-containing protein At5g66560	Q94A73	At5g66560	May act as a substrate-specific adapter of an E3 ubiquitin-protein ligase complex (CUL3-RBX1-BTB) which mediates the ubiquitination and subsequent proteasomal degradation of target proteins.
LOC115712817	X	NC_044370.1	57524832	57529402	minus	squalene monooxygenase SE1	O48651	SQE1	Component of the triterpene saponins (e.g. ginsenosides or panaxosides) and phytosterols biosynthetic pathways (PubMed:19857882,PubMed:27746309,PubMed:29378087). Catalyzes the first oxygenation step in sterol biosynthesis and is suggested to be one of the rate-limiting enzymes in this pathway.
LOC115712821	4	NC_044373.1	86135309	86137911	plus	uncharacterized LOC115712821
LOC115712822	4	NC_044373.1	86138908	86142380	minus	uncharacterized LOC115712822
LOC115712826	4	NC_044373.1	85284576	85296696	minus	protein MICRORCHIDIA 2	Q5FV35	MORC2	Mediator of defense signaling triggered by distinct classes of R proteins. Required during hypersensitive response (HR) that confers disease resistance to turnip crinkle virus (TCV) (PubMed:19704828). Contributes to resistance against Pseudomonas syringae and Hyaloperonospora arabidopsidis, at early stages prior to cytosolic calcium ions Ca2+ accumulation (PubMed:20332379). Required for pathogen-…
LOC115712843	4	NC_044373.1	78564828	78568359	minus	BTB/POZ domain-containing protein SR1IP1	Q66GP0	SR1IP1	Acts as a substrate-specific adapter of an E3 ubiquitin-protein ligase complex (CUL3-RBX1-BTB) which mediates the ubiquitination and subsequent proteasomal degradation of target proteins (Probable). Involved in disease resistance. Acts as a substrate adapter that recruits CAMTA3/SR1 for ubiquitination and degradation during pathogen infection. Acts as positive regulator of plant defense by removi…
LOC115712894	4	NC_044373.1	82984009	82987111	plus	protein HGV2
LOC115712906	4	NC_044373.1	78293817	78298364	minus	casein kinase II subunit alpha-2	Q08466	CKA2	"Regulation of plant immunity through ubiquitin-mediated modulation of Ca(2+) -calmodulin-AtSR1/CAMTA3 signaling.Casein kinases are operationally defined by their preferential utilization of acidic proteins such as caseins as substrates (By similarity).The alpha chain contains the catalytic site. The tetrameric holoenzyme CK2, composed of two alpha and two beta subunits, phosphorylates the transc…
LOC115712917	4	NC_044373.1	85920621	85924155	plus	RNA demethylase ALKBH9B	Q9SL49	ALKBH9B	Dioxygenase that demethylates RNA by oxidative demethylation: specifically demethylates N6-methyladenosine (m6A) RNA, the most prevalent internal modification of messenger RNA (mRNA) in higher eukaryotes (PubMed:28923956). Modulates viral infection of the alfalfa mosaic virus (AMV) and the m6A abundance in its genomic RNAs (PubMed:28923956)
LOC115712939	X	NC_044370.1	58643983	58646888	plus	purine permease 3	Q9FZ95	PUP3	May be involved in transport of purine derivatives during pollen germination and tube elongation.
LOC115712946	X	NC_044370.1	58651932	58652602	minus	40S ribosomal protein S13 pseudogene
LOC115712955	X	NC_044370.1	58646944	58649860	minus	uncharacterized LOC115712955
LOC115713015	4	NC_044373.1	84987078	84989997	minus	uncharacterized LOC115713015
LOC115713016	4	NC_044373.1	84985864	84987023	plus	uncharacterized LOC115713016
LOC115713037	4	NC_044373.1	80053674	80064075	minus	DNA polymerase alpha catalytic subunit	O48653	Os01g0868300	Polymerase alpha in a complex with DNA primase is a replicative polymerase.
LOC115713053	4	NC_044373.1	82972921	82977800	plus	wall-associated receptor kinase-like 14	Q8RY67	WAKL14	Serine/threonine-protein kinase that may function as a signaling receptor of extracellular matrix component.
LOC115713351	4	NC_044373.1	33885046	33886416	plus	uncharacterized LOC115713351
LOC115713787	4	NC_044373.1	83602089	83603020	minus	uncharacterized LOC115713787
LOC115713947	4	NC_044373.1	85354779	85359219	plus	uncharacterized LOC115713947
LOC115714047	4	NC_044373.1	86469441	86473730	minus	fimbrin-2	O50064	FIM2	Cross-links actin filaments (F-actin). Stabilizes and prevents F-actin depolymerization mediated by profilin. May regulate actin cytoarchitecture, cell cycle, cell division, cell elongation and cytoplasmic tractus.
LOC115714055	4	NC_044373.1	85302540	85306214	plus	protein WALLS ARE THIN 1	Q94AP3	WAT1	Required for secondary wall formation in fibers, especially in short days conditions. Promotes indole metabolism and transport (e.g. tryptophan, neoglucobrassicin and auxin (indole-3-acetic acid)). May prevent salicylic-acid (SA) accumulation.
LOC115714116	4	NC_044373.1	85262786	85264855	plus	protein SHI RELATED SEQUENCE 1	Q9SD40	SRS1	Transcription activator that binds DNA on 5'-ACTCTAC-3' and promotes auxin homeostasis-regulating gene expression (e.g. YUC genes), as well as genes affecting stamen development, cell expansion and timing of flowering. Synergistically with other SHI-related proteins, regulates gynoecium, stamen and leaf development in a dose-dependent manner, controlling apical-basal patterning. Promotes style an…
LOC115714153	4	NC_044373.1	85368164	85369458	minus	uncharacterized LOC115714153
LOC115714176	4	NC_044373.1	80046043	80052622	plus	nicotinate phosphoribosyltransferase 1
LOC115714283	4	NC_044373.1	85037096	85039215	minus	epoxide hydrolase A
LOC115714299	4	NC_044373.1	85590468	85592655	minus	probable pectinesterase 53	Q8VYZ3	PME53	Acts in the modification of cell walls via demethylesterification of cell wall pectin.
LOC115714331	4	NC_044373.1	78560404	78563450	plus	beclin-1-like protein A
LOC115714370	4	NC_044373.1	80065415	80070625	minus	PI-PLC X domain-containing protein At5g67130	Q93XX5	At5g67130
LOC115714398	4	NC_044373.1	83820376	83826739	plus	DNA-directed RNA polymerase III subunit RPC5
LOC115714407	4	NC_044373.1	84556960	84558834	minus	pentatricopeptide repeat-containing protein At5g66520	Q9FJY7	PCMP-H61
LOC115714409	4	NC_044373.1	84547288	84551203	plus	laccase-11	Q8VZA1	LAC11	Lignin degradation and detoxification of lignin-derived products.
LOC115714417	4	NC_044373.1	83607655	83610228	minus	uncharacterized LOC115714417
LOC115714436	4	NC_044373.1	83684941	83688685	plus	G-box-binding factor 1	P42774	GBF1	Binds to the G-box motif (5'-CCACGTGG-3') of the rbcS-1A gene promoter (PubMed:1373374). G-box and G-box-like motifs are cis-acting elements defined in promoters of certain plant genes which are regulated by such diverse stimuli as light-induction or hormone control. Binds to the G-box motif 5'-CACGTG-3' of LHCB2.4 (At3g27690) promoter. May act as transcriptional activator in light-regulated expr…
LOC115714444	4	NC_044373.1	84553668	84556805	plus	putative glucose-6-phosphate 1-epimerase	Q40784	N/A
LOC115714459	4	NC_044373.1	83688739	83691797	minus	HVA22-like protein k
LOC115714460	4	NC_044373.1	83598506	83602201	plus	cilia- and flagella-associated protein 20
LOC115714462	4	NC_044373.1	83604535	83607537	plus	NEDD8-conjugating enzyme Ubc12	Q9SDY5	RCE1	Accepts the ubiquitin-like protein NEDD8/RUB1 from the ECR1-AXR1 E1 complex and catalyzes its covalent attachment to other proteins.
LOC115714478	4	NC_044373.1	84558995	84562972	minus	syntaxin-112-like	Q9ZPV9	SYP112	Vesicle trafficking protein that functions in the secretory pathway.
LOC115714538	4	NC_044373.1	85600245	85604403	minus	probable serine protease EDA2	Q1PF50	EDA2	May be involved in a proteolytic pathway controlling the nuclear division phase of megagametogenesis.
LOC115714563	4	NC_044373.1	82285447	82287379	minus	dof zinc finger protein PBF	O24463	PBF	Transcription factor that binds specifically to a 5'-AA[AG]G-3' consensus core sequence. May enhance the DNA binding of the bZIP transcription factor Opaque-2 to O2 binding site elements.
LOC115714598	4	NC_044373.1	85022788	85024505	plus	50S ribosomal protein L7/L12
LOC115714654	4	NC_044373.1	85039764	85042105	minus	probable ubiquitin-conjugating enzyme E2 16	Q9FWT2	UBC16	Accepts the ubiquitin from the E1 complex and catalyzes its covalent attachment to other proteins.
LOC115714683	4	NC_044373.1	34409890	34414642	plus	UDP-glucuronate:xylan alpha-glucuronosyltransferase 1
LOC115714712	4	NC_044373.1	85984634	85986424	minus	uncharacterized LOC115714712
LOC115714730	4	NC_044373.1	82394376	82395107	minus	uncharacterized LOC115714730
LOC115714759	4	NC_044373.1	78840920	78845360	minus	aspartic proteinase CDR1	Q6XBF8	CDR1	Involved in salicylic acid-dependent inducible resistance responses. May release an endogenous peptide elicitor required for the activation of inducible resistance mechanisms. Possesses protease activity in vitro.
LOC115714801	4	NC_044373.1	86477133	86482189	minus	protein PEP-RELATED DEVELOPMENT ARRESTED 1, chloroplastic	Q1H5E9	PRDA1	Plays an essential role in early steps of chloroplast development. May be involved in the redox control of plastid gene expression by maintening the redox state around chloroplast nucleoids. May positively regulate plastid-encoded RNA polymerase (PEP) activity, through binding to FSD2.
LOC115714852	4	NC_044373.1	85075803	85087793	plus	3-epi-6-deoxocathasterone 23-monooxygenase CYP90C1	Q9M066	CYP90C1	Involved in brassinosteroid (BR) biosynthesis (PubMed:15703058, PubMed:17138693). Converts typhasterol to castasterone and 6-deoxotyphasterol to 6-deoxocastasterone (PubMed:15703058). C-23 hydroxylase that converts directly (22S,24R)-22-hydroxy-5-alpha-ergostan-3-one and 3-epi-6-deoxocathasterone to 3-dehydro-6-deoxoteasterone and 6-deoxotyphasterol, respectively (PubMed:17138693). These C-23 hyd…
LOC115714902	4	NC_044373.1	80915658	80919700	minus	methionine aminopeptidase 1D, chloroplastic/mitochondrial	Q9FV50	MAP1D	Removes the N-terminal methionine from nascent proteins. The N-terminal methionine is often cleaved when the second residue in the primary sequence is small and uncharged (Met-Ala-, Cys, Gly, Pro, Ser, Thr, or Val).
LOC115714938	4	NC_044373.1	78773901	78783654	plus	suppressor of RPS4-RLD 1	F4JS25	SRFR1	Negative regulator of effector-triggered immunity associated with the EDS1 resistance pathway (PubMed:15469494, PubMed:18774967, PubMed:19649196, PubMed:19525323, PubMed:20862316, PubMed:21079790). May localize its interactors to a microsomal membrane (PubMed:22158819). May therefore negatively regulate RPS4 and SNC1 translocation to the nucleus (PubMed:21079790). Contributes to the regulation of…
LOC115714939	4	NC_044373.1	78784290	78786672	minus	uncharacterized LOC115714939
LOC115714957	4	NC_044373.1	83130889	83135717	minus	uncharacterized LOC115714957
LOC115714984	4	NC_044373.1	85047554	85052319	minus	D-2-hydroxyglutarate dehydrogenase, mitochondrial	O23240	D2HGDH	Catalyzes the oxidation of (R)-2-hydroxyglutarate to 2-oxoglutarate. May be involved in the catabolism of propionyl-CoA derived from beta-oxidation. Involved in degradation of lysine for the supply of carbon and electrons to the ETF/ETFQO complex during dark-induced sugar starvation.
LOC115714992	4	NC_044373.1	82870672	82886930	plus	cytochrome P450 CYP82D47	H2DH24	N/A	Probable heme-thiolate monooxygenase.
LOC115715007	4	NC_044373.1	85088965	85091356	minus	uncharacterized LOC115715007
LOC115715027	4	NC_044373.1	78832337	78832937	plus	peamaclein-like	P86888	N/A
LOC115715032	4	NC_044373.1	81070718	81079918	plus	uncharacterized LOC115715032
LOC115715033	4	NC_044373.1	81080418	81081555	minus	ethylene-responsive transcription factor ERF109-like	Q9SZ06	ERF109	Probably acts as a transcriptional activator. Binds to the GCC-box pathogenesis-related promoter element. May be involved in the regulation of gene expression by stress factors and by components of stress signal transduction pathways.
LOC115715058	4	NC_044373.1	85370330	85372631	minus	pentatricopeptide repeat-containing protein At3g29230	Q9LS72	PCMP-E27
LOC115715079	4	NC_044373.1	80920396	80926452	minus	DNA topoisomerase 1 alpha	P30181	TOP1A	Releases the supercoiling and torsional tension of DNA introduced during the DNA replication and transcription by transiently cleaving and rejoining one strand of the DNA duplex. Introduces a single-strand break via transesterification at a target site in duplex DNA. The scissile phosphodiester is attacked by the catalytic tyrosine of the enzyme, resulting in the formation of a DNA-(3'-phosphotyr…
LOC115715082	4	NC_044373.1	86333504	86336540	minus	poly(A)-specific ribonuclease PARN-like
LOC115715185	4	NC_044373.1	34397720	34400307	plus	50S ribosomal protein L17
LOC115715198	4	NC_044373.1	85596981	85599462	plus	protein CHAPERONE-LIKE PROTEIN OF POR1, chloroplastic	Q9FN50	CPP1	Essential protein required during embryogenesis (PubMed:24097264). Exhibits holdase chaperone activity involved in the stabilization of NADPH:protochlorophyllide oxidoreductase (POR) proteins against photooxidative stress during POR proteins import into chloroplasts. Required for chloroplast biogenesis and development (PubMed:24151298, PubMed:25901327). When expressed in yeast, triggers mitochond…
LOC115715245	4	NC_044373.1	85362391	85364104	plus	receptor-like protein 53	Q9S9U3	RLP53
LOC115715810	5	NC_044374.1	68905448	68918816	plus	lysine-specific demethylase 5B-like
LOC115715837	5	NC_044374.1	86751616	86752469	minus	uncharacterized LOC115715837
LOC115716764	5	NC_044374.1	11997414	12003521	plus	DNA mismatch repair protein MSH3	O65607	MSH3	Component of the post-replicative DNA mismatch repair system (MMR). Forms the heterodimer MutS beta (MSH2-MSH3 heterodimer) which binds to DNA mismatches thereby initiating DNA repair. MutS beta recognizes single base mismatches and trinucleotide insertion-deletion loops (IDL) in the DNA.
LOC115716829	5	NC_044374.1	14008890	14015029	minus	cleavage and polyadenylation specificity factor subunit 2	Q9LKF9	CPSF100	CPSF plays a key role in pre-mRNA 3'-end formation, recognizing the AAUAAA signal sequence and interacting with poly(A)polymerase and other factors to bring about cleavage and poly(A) addition (By similarity). Required for antisense-RNA-mediated gene silencing (PubMed:17008405).
LOC115716835	5	NC_044374.1	63058240	63058935	plus	uncharacterized LOC115716835
LOC115717256	5	NC_044374.1	86723999	86726047	minus	NAC domain-containing protein 12	Q9LPI7	NAC012	Transcriptional activator of genes involved in biosynthesis of secondary walls. Together with NST1, required for the secondary cell wall thickening and lignification of sclerenchymatous fibers and secondary xylem vessels (tracheary elements). Seems to repress the secondary cell wall thickening of xylary fibers. May also regulate the secondary cell wall lignification of other tissues. Binds to and…
LOC115718578	2	NC_044375.1	36375785	36381864	plus	uncharacterized LOC115718578
LOC115718579	2	NC_044375.1	36372848	36375171	plus	signal peptidase complex subunit 3B	Q53YF3	At5g27430	Microsomal signal peptidase is a membrane-bound endoproteinase that removes signal peptides from nascent proteins as they are translocated into the lumen of the endoplasmic reticulum.
LOC115718641	X	NC_044370.1	78300994	78303961	plus	uncharacterized LOC115718641
LOC115718690	X	NC_044370.1	78304696	78307365	minus	protein LYK5	O22808	LYK5	May recognize microbe-derived N-acetylglucosamine (NAG)-containing ligands.
LOC115718878	2	NC_044375.1	10012397	10021967	minus	indole-3-acetaldehyde oxidase	Q7G193	AAO1	In higher plants aldehyde oxidases (AO) appear to be homo- and heterodimeric assemblies of AO subunits with probably different physiological functions. AO-alpha may be involved in the biosynthesis of auxin, and in biosynthesis of abscisic acid (ABA) in seeds. In vitro, AO-alpha uses heptaldehyde, protocatechualdehyde, benzaldehyde, indole-3-aldehyde (IAld), indole-3-acetaldehyde (IAAld), cinnamal…
LOC115718880	2	NC_044375.1	9988830	10009631	minus	indole-3-acetaldehyde oxidase	O23887	AO1	In higher plants aldehyde oxidases (AO) appear to be homo- and heterodimeric assemblies of AO subunits with probably different physiological functions. Involved in the biosynthesis of auxin from (indol-3-yl)acetaldehyde. Can also use indole-3-aldehyde and benzaldehyde as substrate.
LOC115718941	2	NC_044375.1	92101426	92105678	plus	ethylene-responsive transcription factor RAP2-7	Q9SK03	RAP2-7	Probably acts as a transcriptional activator. Binds to the GCC-box pathogenesis-related promoter element. May be involved in the regulation of gene expression by stress factors and by components of stress signal transduction pathways. Regulates negatively the transition to flowering time and confers flowering time delay.
LOC115719561	2	NC_044375.1	34529308	34532947	plus	phosphoglycerate mutase-like protein AT74	Q9MAA2	At3g05170	Phosphoglycerate mutase-like protein lacking PGM activity. May play a role in carbohydrates metabolism.
LOC115719562	2	NC_044375.1	34533019	34539467	minus	uncharacterized LOC115719562
LOC115719733	2	NC_044375.1	36382339	36385251	plus	cation/calcium exchanger 5	O04034	CCX5	Membrane-localized H+-dependent K+ and Na+ transporter.
LOC115719845	2	NC_044375.1	10057514	10058101	plus	uncharacterized LOC115719845
LOC115720798	X	NC_044370.1	80708642	80714400	plus	NADP-dependent malic enzyme	P12628	ME1
LOC115720808	X	NC_044370.1	80714450	80719894	minus	protein cereblon
LOC115721190	2	NC_044375.1	14638842	14641255	plus	uncharacterized LOC115721190
LOC115721247	X	NC_044370.1	49419926	49420951	plus	uncharacterized LOC115721247
LOC115721282	2	NC_044375.1	34508851	34527164	minus	piezo-type mechanosensitive ion channel homolog	F4IN58	At2g48060 At2g48040 At2g48050	Pore-forming subunit of a mechanosensitive non-specific cation channel, that conducts both sodium and potassium ions.
LOC115721296	2	NC_044375.1	36386522	36388880	plus	nuclear transcription factor Y subunit C-9	Q8L4B2	NFYC9	Stimulates the transcription of various genes by recognizing and binding to a CCAAT motif in promoters. Interacts with REF6 to directly regulate SOC1 transcription in response to flowering signals from photoperiod and gibberellic acid pathways (PubMed:25105952).
LOC115722091	9	NC_044376.1	1941166	1943699	plus	uncharacterized LOC115722091
LOC115722142	9	NC_044376.1	1919328	1928555	minus	non-lysosomal glucosylceramidase
LOC115722285	9	NC_044376.1	8032913	8035477	plus	heat shock factor-binding protein	Q8GW48	HSBP	Negative regulator of the heat shock (HS) response. Affects negatively HSFA1B DNA-binding capacity in vitro (PubMed:20388662). Involved in acquired thermotolerance but not basal thermotolerance (PubMed:20388662). Crucial for seed development, after fertilization and during embryogenesis (PubMed:20388662, PubMed:20657173).
LOC115722410	X	NC_044370.1	58296492	58313251	minus	chaperone protein dnaJ 1, mitochondrial	Q38813	ATJ1	Plays a continuous role in plant development probably in the structural organization of compartments.
LOC115722529	9	NC_044376.1	24213946	24216563	minus	protein SENSITIVE TO PROTON RHIZOTOXICITY 1-like	Q9C8N5	STOP1	Probable transcription factor. Together with STOP2, plays a critical role in tolerance to major stress factors in acid soils such as proton H+ and aluminum ion Al3+. Required for the expression of genes in response to acidic stress (e.g. ALMT1 and MATE), and Al-activated citrate exudation.
LOC115723169	9	NC_044376.1	58073062	58076362	minus	dihydrolipoyllysine-residue acetyltransferase component 5 of pyruvate dehydrogenase complex, chloroplastic-like	Q9C8P0	EMB3003	The pyruvate dehydrogenase complex catalyzes the overall conversion of pyruvate to acetyl-CoA and CO2. It contains multiple copies of three enzymatic components: pyruvate dehydrogenase (E1), dihydrolipoamide acetyltransferase (E2) and lipoamide dehydrogenase (E3).
LOC115723194	9	NC_044376.1	24314571	24322236	minus	tetratricopeptide repeat domain-containing protein PYG7, chloroplastic	B9DHG0	PYG7	Nuclear genome-encoded factor required for the accumulation of photosystem I (PSI). Functions as PSI biogenesis factor (PubMed:16679416, PubMed:28522455). Cooperates with PSA3 to promote the stable assembly of PSI in the thylakoid membrane. May target primarily the PsaC subunit (PubMed:28522455).
LOC115723195	9	NC_044376.1	24318369	24319593	plus	uncharacterized LOC115723195
LOC115723310	9	NC_044376.1	1946745	1949003	plus	F-box protein PP2-B10	Q9ZVQ6	PP2B10	Component of SCF(ASK-cullin-F-box) E3 ubiquitin ligase complexes, which may mediate the ubiquitination and subsequent proteasomal degradation of target proteins.
LOC115723311	9	NC_044376.1	1946695	1953902	plus	F-box protein At2g02240-like	Q3E6P4	At2g02240
LOC115723525	9	NC_044376.1	8029678	8030235	minus	translocator protein homolog	O82245	TSPO	Stress-induced membrane protein that can bind heme and may play a role in the transport of tetrapyrrole intermediates during salt stress and contribute to the detoxification of highly reactive porphyrins in the cytoplasm.
LOC115723694	9	NC_044376.1	24209249	24213886	plus	FHA domain-containing protein PS1-like	B7SY83	PS1	Required for normal spindle orientation at male meiosis II and normal formation of tetrad of microspores. Not involved in female meiosis.
LOC115723695	9	NC_044376.1	24292448	24293242	minus	uncharacterized LOC115723695
LOC115723696	9	NC_044376.1	24293646	24294353	minus	uncharacterized LOC115723696
LOC115723697	9	NC_044376.1	24306116	24306604	plus	uncharacterized LOC115723697
LOC115724143	9	NC_044376.1	58040924	58042833	minus	uncharacterized LOC115724143
LOC115724144	9	NC_044376.1	58054431	58057234	minus	uncharacterized LOC115724144
LOC115724145	9	NC_044376.1	58045163	58053326	minus	uncharacterized LOC115724145
LOC115724146	9	NC_044376.1	58030432	58039185	minus	uncharacterized LOC115724146
LOC115724500	X	NC_044370.1	84576127	84587240	plus	flowering time control protein FY	Q6NLV4	FY	Plays a role in the regulation of flowering time in the autonomous flowering pathway by decreasing FLOWERING LOCUS C mRNA levels. Required for the negative autoregulation of FCA expression. Acts probably as an RNA 3' end-processing factor. Required for growth and development in plants.
LOC115725087	6	NC_044377.1	42081930	42084672	plus	protein SENSITIVE TO PROTON RHIZOTOXICITY 1-like	Q9C8N5	STOP1	Probable transcription factor. Together with STOP2, plays a critical role in tolerance to major stress factors in acid soils such as proton H+ and aluminum ion Al3+. Required for the expression of genes in response to acidic stress (e.g. ALMT1 and MATE), and Al-activated citrate exudation.
TRNAA-CGC-4	4	NC_044373.1	73040473	73040545	plus	transfer RNA alanine (anticodon CGC)
TRNAE-CUC-7	9	NC_044376.1	59693432	59693504	plus	transfer RNA glutamic acid (anticodon CUC)
TRNAE-CUC-8
TRNAM-CAU-16
TRNAM-CAU-9	9	NC_044376.1	1944392	1944478	minus	transfer RNA methionine (anticodon CAU)
