# Supplementary material for: Whole-genome resequencing of wild and cultivated cannabis reveals the genetic structure and adaptive selection of important traits
Source: BMC Plant Biol. 2022 Jul 27;22:371. doi: 10.1186/s12870-022-03744-0 (PMC9327241; doi:10.1186/s12870-022-03744-0)
Supplement: Supplementary file 6 — Additional file 6: Table S6. The primers and probes used in this study. [file 12870_2022_3744_MOESM6_ESM.xls]

## Sheet: Table S6
Tabel S6 The primers and probes used in this study
Gene name	Full name of gene	Gene symbol in NCBI	Primer sequences (5'->3')	Probe sequence (5'->3')
FT-like	Flowering locus T-like protein/HEADING DATE 3A	LOC115697736	F-TGATGCTCCTAGCCCAAGTGAC	[FAM]-TGTGCTACGAGAGCCCTCGACCAACT-[BHQ1]
			R-ACCCAGGCCCATACACTGTTT
SOC1	Suppressor of overexpression of CO1/MADS-box protein SOC1	LOC115706939	F-GGTGAGAGGGAAGACTCAAATGA	[FAM]-CATAGAGAATGCCACAAGCCGTCAAGTGAC-[BHQ1]
			R-TGCATGCTGGAACTAGCAAATT
FLC-like	Flowering locus C-like protein/CAULIFLOWER A	LOC115725163	F-CAAGTGACGTTCGCGAAGAG	[FAM]-AGATTGGACTCATCGTCTTCTCCGGCA-[BHQ1]
			R-GCTGTGGCCACTGCAAAAC
CET1	CEN-like protein 1	LOC115697843	F-ACCTAGAGTTGAAATTGGTGGAGAA	[FAM]-ACACTCATAATGACAGATCCAGATGCCCCA-[BHQ1]
			R-AACTCACAATTTCCTTTCCAAAAGA
FY	Flowering time control protein FY	LOC115724500	F-GGTCCTCCCATGCCTTCTTAT	[FAM]-CTCATGCTGATGGCTTTGCCGCA-[BHQ1]
			R-ATACGAATCTGCATATACCGAACGA
PRR37	Two-component response regulator-like PRR37	LOC115705128	F-ATGATGACTCAACTCGCCATATTG	[FAM]-AGCGCGCTACTAAGAA-[MBG]
			R-CAGCTGTAACTTCGTAGCCACAA
NFYC9	Nuclear transcription factor Y subunit C-9	LOC115721296	F-GCTCAAATGGCTTATGGTTATCAA	[FAM]-CAATCCGATGGGTGGC-[MGB]
			R-TCCAACCGAGCCAGGAGTT
EF1α	Elongation factor 1-alpha	LOC115725432	F-TGTTTTGCACGGATCAGTTTG	[FAM]-AGAACTCGTCAACGCAAA-[MGB]
			R-AATGCCGACCGCTACAGTTC
